# Supplementary material for: Logical Observation Identifiers Names and Codes (LOINC®) Applied to Microbiology: A National Laboratory Mapping Experience in Taiwan
Source: Diagnostics (Basel). 2021 Aug 28;11(9):1564. doi: 10.3390/diagnostics11091564 (PMC8464801; doi:10.3390/diagnostics11091564)
Supplement: Supplementary file 1 [file diagnostics-11-01564-s001.zip]

Archive with 1 entries (1 files):
- diagnostics-1251951-supplementary.pdf
